# Supplementary material for: Development of [18F]LU14 for PET Imaging of Cannabinoid Receptor Type 2 in the Brain
Source: Int J Mol Sci. 2021 Jul 28;22(15):8051. doi: 10.3390/ijms22158051 (PMC8347709; doi:10.3390/ijms22158051)
Supplement: Supplementary file 1 [file ijms-22-08051-s001.zip]

Archive with 1 entries (1 files):
- ijms-1293361-supplementary.pdf
